# Supplementary material for: Folic Acid Confers Tolerance against Salt Stress-Induced Oxidative Damages in Snap Beans through Regulation Growth, Metabolites, Antioxidant Machinery and Gene Expression
Source: Plants (Basel). 2022 May 30;11(11):1459. doi: 10.3390/plants11111459 (PMC9182733; doi:10.3390/plants11111459)
Supplement: Supplementary file 1 [file plants-11-01459-s001.zip]

Archive with 1 entries (1 files):
- plants-1731093-supplementary.pdf
